# Supplementary material for: Life history mediates the trade‐offs among different components of demographic resilience
Source: Ecol Lett. 2022 Mar 25;25(6):1566–79. doi: 10.1111/ele.14004 (PMC9314072; doi:10.1111/ele.14004)
Supplement: Supplementary file 1 — Supplementary Material [file ELE-25-1566-s001.zip]

Archive with 2 entries (2 files):
- ele14004-sup-0001-Supinfo.pdf
- ele14004-sup-0002-DataS1.RData
